# Supplementary material for: Compact Laser-Induced Fluorescence Detector with Adjustable Laser Focal Spot for Multiple Purposes
Source: Sensors (Basel). 2024 Sep 26;24(19):6224. doi: 10.3390/s24196224 (PMC11479135; doi:10.3390/s24196224)
Supplement: Supplementary file 1 [file sensors-24-06224-s001.zip]

Archive with 1 entries (1 files):
- sensors-3149867-supplementary.pdf
